# Supplementary material for: Anti‐platelet antibody immunoassays in childhood immune thrombocytopenia: a systematic review
Source: Vox Sang. 2020 Feb 20;115(4):323–33. doi: 10.1111/vox.12894 (PMC7317748; doi:10.1111/vox.12894)
Supplement: Supplementary file 2 — Table S1 Search strategy for Pubmed and EMBASE searching. Table S2 Study characteristics of 40 included studies. Table S3 Quantitative differences of anti‐platelet antibody levels in ITP versus controls. Table S4 Sensitivity of anti‐platelet antibody testing in ITP for total Ig. Table S5 Sensitivity of anti‐platelet antibody testing in ITP for IgG isotype. Table S6 Sensitivity of anti‐platelet antibody testing in ITP for IgM isotype. Table S7 Sensitivity of anti‐platelet antibody testing in ITP for IgA and unclear Ig target. [file VOX-115-323-s002.xlsx]

## Sheet: Table S1 Search strategy
Supplementary Table S1. Search strategy for Pubmed and EMBASE searching.
PubMed Search
N#	Search
1	Search (((((((((((((((((((((((((((PIFT) OR Platelet immunofluorescence) OR PSIFT) OR platelet suspension immunofluorescence) OR MAIPA) OR monoclonal antibody-specific immobilization of platelet antigen) OR MACE) OR monoclonal antigen capture enzyme-linked immunosorbent assay) OR platelet-associated IgG) OR platelet-associated IgM) OR Platelet-associated autoantibod*) OR platelet-associated antibo…
2	Search ((((((((((((((((("Adolescent"[Mesh]) OR "Child"[Mesh]) OR "Child, Preschool"[Mesh]) OR "Infant"[Mesh])) OR Infant*) OR Children) OR Child) OR Kid) OR Kids) OR Childhood) OR Infancy) OR Adolescence) OR Paediatric) OR Pediatric) OR Youth)))
3	Search ((((((((((((((("Purpura, Thrombocytopenic, Idiopathic"[Mesh]) OR Werlhof's disease) OR Morbus werlhof) OR Idiopathic thrombocytopenic purpura) OR Idiopathic thrombocytopenia) OR immune thromb*) OR autoimmune thrombocytopenia) OR autoimmune thrombocytopenic purpura) OR ITP) OR AITP)) OR Immune thrombocytopenia)) OR immune thrombocytopenic purpura))
4	#1 and #2 and #3
Embase Search
N#	Search
1	exp idiopathic thrombocytopenic purpura/
2	Morbus werlhof.mp. [mp=title, abstract, heading word, drug trade name, original title, device manufacturer, drug manufacturer, device trade name, keyword, floating subheading word, candidate term word]
3	Werlhof's disease.mp. [mp=title, abstract, heading word, drug trade name, original title, device manufacturer, drug manufacturer, device trade name, keyword, floating subheading word, candidate term word]
4	idiopathic thrombocytopenic purpura.mp. [mp=title, abstract, heading word, drug trade name, original title, device manufacturer, drug manufacturer, device trade name, keyword, floating subheading word, candidate term word]
5	Idiopathic thrombocytopenia.mp. [mp=title, abstract, heading word, drug trade name, original title, device manufacturer, drug manufacturer, device trade name, keyword, floating subheading word, candidate term word]
6	immune thromb*.mp. [mp=title, abstract, heading word, drug trade name, original title, device manufacturer, drug manufacturer, device trade name, keyword, floating subheading word, candidate term word]
7	autoimmune thrombocytopenia.mp. [mp=title, abstract, heading word, drug trade name, original title, device manufacturer, drug manufacturer, device trade name, keyword, floating subheading word, candidate term word]
8	autoimmune thrombocytopenic purpura.mp. [mp=title, abstract, heading word, drug trade name, original title, device manufacturer, drug manufacturer, device trade name, keyword, floating subheading word, candidate term word]
9	ITP.mp. [mp=title, abstract, heading word, drug trade name, original title, device manufacturer, drug manufacturer, device trade name, keyword, floating subheading word, candidate term word]
10	AITP.mp. [mp=title, abstract, heading word, drug trade name, original title, device manufacturer, drug manufacturer, device trade name, keyword, floating subheading word, candidate term word]
11	Immune thrombocytopenia.mp. [mp=title, abstract, heading word, drug trade name, original title, device manufacturer, drug manufacturer, device trade name, keyword, floating subheading word, candidate term word]
12	immune thrombocytopenic purpura.mp. [mp=title, abstract, heading word, drug trade name, original title, device manufacturer, drug manufacturer, device trade name, keyword, floating subheading word, candidate term word]
13	1 or 2 or 3 or 4 or 5 or 6 or 7 or 8 or 9 or 10 or 11 or 12
14	child/
15	exp childhood/
16	adolescent/
17	infant/
18	infant*.mp. [mp=title, abstract, heading word, drug trade name, original title, device manufacturer, drug manufacturer, device trade name, keyword, floating subheading word, candidate term word]
19	infancy.mp. [mp=title, abstract, heading word, drug trade name, original title, device manufacturer, drug manufacturer, device trade name, keyword, floating subheading word, candidate term word]
20	adolescence.mp. [mp=title, abstract, heading word, drug trade name, original title, device manufacturer, drug manufacturer, device trade name, keyword, floating subheading word, candidate term word]
21	children.mp. [mp=title, abstract, heading word, drug trade name, original title, device manufacturer, drug manufacturer, device trade name, keyword, floating subheading word, candidate term word]
22	child.mp. [mp=title, abstract, heading word, drug trade name, original title, device manufacturer, drug manufacturer, device trade name, keyword, floating subheading word, candidate term word]
23	kid.mp. [mp=title, abstract, heading word, drug trade name, original title, device manufacturer, drug manufacturer, device trade name, keyword, floating subheading word, candidate term word]
24	kids.mp. [mp=title, abstract, heading word, drug trade name, original title, device manufacturer, drug manufacturer, device trade name, keyword, floating subheading word, candidate term word]
25	infancy.mp. [mp=title, abstract, heading word, drug trade name, original title, device manufacturer, drug manufacturer, device trade name, keyword, floating subheading word, candidate term word]
26	paediatric.mp. [mp=title, abstract, heading word, drug trade name, original title, device manufacturer, drug manufacturer, device trade name, keyword, floating subheading word, candidate term word]
27	pediatric.mp. [mp=title, abstract, heading word, drug trade name, original title, device manufacturer, drug manufacturer, device trade name, keyword, floating subheading word, candidate term word]
28	youth.mp. [mp=title, abstract, heading word, drug trade name, original title, device manufacturer, drug manufacturer, device trade name, keyword, floating subheading word, candidate term word]
29	14 or 15 or 16 or 17 or 18 or 19 or 20 or 21 or 22 or 23 or 24 or 25 or 26 or 27 or 28
30	PIFT.mp. [mp=title, abstract, heading word, drug trade name, original title, device manufacturer, drug manufacturer, device trade name, keyword, floating subheading word, candidate term word]
31	Platelet immunofluorescence.mp. [mp=title, abstract, heading word, drug trade name, original title, device manufacturer, drug manufacturer, device trade name, keyword, floating subheading word, candidate term word]
32	PSIFT.mp. [mp=title, abstract, heading word, drug trade name, original title, device manufacturer, drug manufacturer, device trade name, keyword, floating subheading word, candidate term word]
33	platelet suspension immunofluorescence.mp. [mp=title, abstract, heading word, drug trade name, original title, device manufacturer, drug manufacturer, device trade name, keyword, floating subheading word, candidate term word]
34	MAIPA.mp. [mp=title, abstract, heading word, drug trade name, original title, device manufacturer, drug manufacturer, device trade name, keyword, floating subheading word, candidate term word]
35	monoclonal antibody-specific immobilization of platelet antigen.mp. [mp=title, abstract, heading word, drug trade name, original title, device manufacturer, drug manufacturer, device trade name, keyword, floating subheading word, candidate term word]
36	MACE.mp. [mp=title, abstract, heading word, drug trade name, original title, device manufacturer, drug manufacturer, device trade name, keyword, floating subheading word, candidate term word]
37	monoclonal antigen capture enzyme-linked immunosorbent assay.mp. [mp=title, abstract, heading word, drug trade name, original title, device manufacturer, drug manufacturer, device trade name, keyword, floating subheading word, candidate term word]
38	platelet-associated IgG.mp. [mp=title, abstract, heading word, drug trade name, original title, device manufacturer, drug manufacturer, device trade name, keyword, floating subheading word, candidate term word]
39	platelet-associated IgM.mp. [mp=title, abstract, heading word, drug trade name, original title, device manufacturer, drug manufacturer, device trade name, keyword, floating subheading word, candidate term word]
40	Platelet-associated autoantibod*.mp. [mp=title, abstract, heading word, drug trade name, original title, device manufacturer, drug manufacturer, device trade name, keyword, floating subheading word, candidate term word]
41	platelet-associated antibod*.mp. [mp=title, abstract, heading word, drug trade name, original title, device manufacturer, drug manufacturer, device trade name, keyword, floating subheading word, candidate term word]
42	PABA.mp. [mp=title, abstract, heading word, drug trade name, original title, device manufacturer, drug manufacturer, device trade name, keyword, floating subheading word, candidate term word]
43	Luminex.mp. [mp=title, abstract, heading word, drug trade name, original title, device manufacturer, drug manufacturer, device trade name, keyword, floating subheading word, candidate term word]
44	Immunobead.mp. [mp=title, abstract, heading word, drug trade name, original title, device manufacturer, drug manufacturer, device trade name, keyword, floating subheading word, candidate term word]
45	PAKLx.mp. [mp=title, abstract, heading word, drug trade name, original title, device manufacturer, drug manufacturer, device trade name, keyword, floating subheading word, candidate term word]
46	Platelet-associated autoantibody.mp. [mp=title, abstract, heading word, drug trade name, original title, device manufacturer, drug manufacturer, device trade name, keyword, floating subheading word, candidate term word]
47	platelet-associated autoantibodies.mp. [mp=title, abstract, heading word, drug trade name, original title, device manufacturer, drug manufacturer, device trade name, keyword, floating subheading word, candidate term word]
48	platelet-associated antibody.mp. [mp=title, abstract, heading word, drug trade name, original title, device manufacturer, drug manufacturer, device trade name, keyword, floating subheading word, candidate term word]
49	platelet-associated antibodies.mp. [mp=title, abstract, heading word, drug trade name, original title, device manufacturer, drug manufacturer, device trade name, keyword, floating subheading word, candidate term word]
50	platelet-associated immunoglobulin.mp. [mp=title, abstract, heading word, drug trade name, original title, device manufacturer, drug manufacturer, device trade name, keyword, floating subheading word, candidate term word]
51	platelet-associated ig*.mp. [mp=title, abstract, heading word, drug trade name, original title, device manufacturer, drug manufacturer, device trade name, keyword, floating subheading word, candidate term word]
52	platelet-associated ig.mp. [mp=title, abstract, heading word, drug trade name, original title, device manufacturer, drug manufacturer, device trade name, keyword, floating subheading word, candidate term word]
53	platelet immunoassay.mp. [mp=title, abstract, heading word, drug trade name, original title, device manufacturer, drug manufacturer, device trade name, keyword, floating subheading word, candidate term word]
54	antiplatelet.mp. [mp=title, abstract, heading word, drug trade name, original title, device manufacturer, drug manufacturer, device trade name, keyword, floating subheading word, candidate term word]
55	anti-platelet.mp. [mp=title, abstract, heading word, drug trade name, original title, device manufacturer, drug manufacturer, device trade name, keyword, floating subheading word, candidate term word]
56	platelet.mp. [mp=title, abstract, heading word, drug trade name, original title, device manufacturer, drug manufacturer, device trade name, keyword, floating subheading word, candidate term word]
57	autoantibod*.mp. [mp=title, abstract, heading word, drug trade name, original title, device manufacturer, drug manufacturer, device trade name, keyword, floating subheading word, candidate term word]
58	56 and 57
59	30 or 31 or 32 or 33 or 34 or 35 or 36 or 37 or 38 or 39 or 40 or 41 or 42 or 43 or 44 or 45 or 46 or 47 or 48 or 49 or 50 or 51 or 52 or 53 or 54 or 55 or 58
60	13 and 29 and 59
61	limit 60 to conference abstracts
62	60 not 61

## Sheet: Table S2 Complete study data
Table S2. Study characteristics of 40 included studies.
Article ID	Author	Year	Study design	Immunoassay class	Sample size	Age (years)	Female (%)	Chronic ITP (%)	Prior and current treatments	Bleeding symptoms	Preceding infection	Controls (N)	Type of controls	Reported control data
DS-911	Walker	1961	Retrospective cohort	PA-Ig	64/114	nd	nd	36	nd	nd	50 % (acute), 17% (chronic)**	none	none
DS-912	Lusher	1966	Retrospective cohort	PA-Ig	54/152	nd	55**	20	nd	nd	84%**	none	none
DS-35	Luiken	1977	Prospective cohort	PA-Ig	18	nd	nd	67	nd	nd	nd	80	Healthy controls; non-immune thrombocytopenia	Mean + distribution
DS-813	Tate	1977	unclear	PA-Ig	10	6.8 (mean)	40	70	Steroids (4/10)	nd	nd	19	Healthy controls; non-immune thrombocytopenic children	Yes
DS-11	Cines	1979	Prospective cohort	PA-Ig	19	2 - 18 (range)	nd	nd	nd	nd	nd	20	Healthy blood donors	Mean + distribution
DS-33	Lightsey	1979	Prospective cohort	PA-Ig	20	nd	nd	65	Currently untreated	nd	nd	16	Age-matched healthy controls; non-immune thrombocytopenia	No
DS-814	Movassaghi	1979	unclear	Functional	42	5.3 (1.25 - 14; median, range)	61	nd	Currently untreated	nd	33/42 (79%)	155	Healthy controls; non-immune thrombocytopenia	Yes
DS-57	Tate	1980	unclear	PA-Ig	12 *	1 - 14 (range)	25	nd	nd	nd	nd	27	Healthy controls; non-immune thrombocytopenia	Yes
DS-8	Brink	1981	unclear	PIFT	12	1 - 12 (range)	58	nd	Steroids (5/12)	nd	nd	103	Healthy controls; non-immune thrombocytopenia; transfusion reactions	Incomplete
DS-64	van Leeuwen	1981	unclear	PIFT	80	0.25 - 14 (range)	53	nd	Steroids (5/80)	nd	nd	none	none
DS-12	Campana	1983	Prospective cohort	PIFT	18	2 - 11 (range)	33	nd	nd	nd	nd	6	Healthy blood donors	No
DS-9	Cheung	1983	Prospective cohort	ELISA	48	0.25 - 16 (range)	nd	46	nd	nd	nd	nd	Healthy controls	Mean + distribution
DS-62	Blanchette	1985	Prospective cohort	PA-Ig	29	acute : 3 (0.25 - 16; median, range) chronic: 9 (3 - 17; median, range)	55	28	Steroids (11 of acute; 2 of chronic)	nd	nd	46	Healthy children; non-immune thrombocytopenia; non-immune hematological disorders	Mean + distribution
DS-28	Fujisawa	1985	Prospective cohort	PA-Ig	60	1 - 22 (range)	nd	77	Splenectomy (12/60), Steroids (16/60)	nd	nd	43	Healthy controls; non-immune thrombocytopenia	Mean + distribution
DS-214	Imbach	1985	Clinical trial	PA-Ig	57/94 **	6 (mean)	52	37	Treatment naive	nd	0.76	nd	Healthy blood donors	No
DS-47	Ljung	1986	Prospective cohort	PA-Ig	13	nd	nd	nd	IVIg (4/13)	nd	nd	20	Healthy children
DS-816	Winiarski	1986	Prospective cohort	ELISA	18****	nd	39	0	nd	nd	nd	25	Healthy blood donors	Yes
DS-148	Imholz	1988	Clinical trial	PA-Ig	13/42 **/***	8.3 ± 4.3 (mean ± se)	50	50	Steroids (41/42)	42/42 (100%) any bleeding	nd	nd	Healthy blood donors	No
DS-257	Szal	1988	Retrospective cohort	PA-Ig	13	below 13 years at diagnosis	nd	nd	nd	nd	nd	nd	Non-thrombocytopenic hospitalized patients	Mean + distribution
DS-56	Taaning	1988	Prospective cohort	ELISA	17	1 - 12 (range)	47	35	Steroids (4/17), Splenectomy (1/17)	nd	6/17 (35%)	114	Healthy controls	Mean + distribution
DS-902	Berchtold	1989	Prospective cohort	Immunobead	39	acute : 5 (0.6 - 11; median, range) chronic: 10 (3 - 19; median, range)	46	62	IVIg and corticosteroids	nd	nd	10	Healthy children	Mean + distribution
DS-905	Winiarski	1989	Prospective cohort	Immunoblot	21	1.5 - 15 (range)	29	nd	nd	nd	21/21 (100%)	24	Healthy blood donors	No
DS-901	Imbach	1991	Prospective cohort	Immunobead	36	1 - 16 (range)	nd	100	No treatment 3 weeks before inclusion	nd	nd	none	none
DS-812	Ozsoylu	1991	unclear	Functional	149	0.25 - 15 (range)	nd	31	nd	nd	nd	126	Healthy children; non-immune thrombocytopenia	Yes
DS-183	Debre	1993	Clinical trial	PA-Ig	10/12 **	7.2 (3 - 13; mean, range)	42	nd	Treatment naive	nd	nd	none	none
DS-209	Nieminen	1993	Vaccination follow-up	PIFT, MAIPA	15/23 **	70% is below 2 years	39	nd	nd	nd	nd	none	none
DS-134	Iyori	1995	Prospective cohort	PIFT, PA-Ig	29	11 (1.8 - 21.2; mean, range)	38	100	Splenectomy (2/29); rest untreated	nd	nd	none	none
DS-58	Taub	1995	Prospective cohort	MAIPA	61	8 (0.5 - 16; median, range)	44	34	Unspecified therapy given in 7/61	21% mucosal + skin (acute), 24% mucosal + skin (chronic)	7/40 (18%, acute); 2/21 (10%, chronic)	none	none
DS-6	Biglino	1997a	unclear	PA-Ig, PIFT, ELISA	51 ***	nd	nd	20	nd	nd	nd	none	none
DS-810	Biglino	1997b	unclear	MAIPA	74	5.5 (0.25 - 13; mean, range)	nd	34	Currently untreated	nd	nd	none	none
DS-807	Nielsen	2003	Prospective cohort	MAIPA	54 ***	nd	nd	28	nd	nd	nd	34	Healthy children	No
DS-263	Tag	2004	Prospective cohort	PIFT	49	acute : 5.5 ± 3.2 (mean ± se) chronic: 8.1 ± 3.9 (mean ± se)	57	53	Steroids (12/23 acute; nd for chronic)	85% petechiae (total cohort), 78% (acute) and 88% (chronic) ecchymoses	57% (acute)	10	Healthy children	No
DS-806	Rajantie	2004	Prospective cohort	PIFT	13/14**	6.2 ± 1.1 (mean ± se)	57	64	IVIg and steroids (6/14), steroids (2/14)	9/14 (64%) random petechiae and bruising, 5/14 (36%) repeated skin or nasal bleeding	nd	11	Healthy children, familial thrombocytopenia	Yes
DS-803	Yildirmak	2005	Prospective cohort	PA-Ig	70	5.8 ± 3.2 (mean ± se)	nd	44	Steroids and IVIg	nd	nd	10	Healthy children	Mean + distribution
DS-50	Aref	2009	Prospective cohort	PA-Ig, MAIPA	13	2 - 15 (range)	77	54	nd	7/18 (39%) petechia, 3/18 (17%) orificial bleeding**	nd	5	Age-matched healthy controls	Mean + distribution
DS-815	Ho	2012	Retrospective cohort	ELISA	25	5.7 ± 5.7 (mean ± se)	60	24	Treatment naive	12/25 (48%) had >100 petechiae or >5 bruises of >3cm, 11/25 (44%) had mucosal bleeding	18/25 (72%; including vaccination)	none	none
DS-4	Badrawy	2013	Prospective cohort	PA-Ig	40	5.7 ± 0.7 (mean ± se)	45	0	Steroids and IVIg	40/40 (100%) cutaenous bleeding, 5/40 (13%) epistaxis	nd	40	Age- and sex matched healthy controls	No
DS-19	Hamidpour	2014	Prospective cohort	PA-Ig, ELISA, MAIPA	38	below 1 - 16 (range)	68	nd	nd	10/38 (26%) petechiae, 24/38 (63%) purpura and ecchymosis, 4/40 (10%) mucous bleeding	nd	12	Healthy controls	No
DS-41	Nielsen	2016	Retrospective cohort	PA-Ig	68	44% is up to 3 years	56	18	Treatment naive	68/68 (100%) any bleeding; 24/68 (35%) mucosal bleeding	38/68 (56%; including vaccination)	2	Technical controls
DS-802	Fu	2018	Prospective cohort	ELISA	134	1.6 (0.1 - 13.25; mean, range)	43	13	Treatment naive	8% no bleeding, 83% skin bleeding, 8% mucosal bleeding	nd		None
When more patients were included in the study but only for a subset antiplatelet antibody testing was performed, the latter N is given.
* Two adults originally included in the study were excluded.
** Only n/N patients had anti-platelet antibodies tested; characteristics are reported for the whole cohort.
*** Only samples obtained at disease onset were included.
**** Children with chronic disease were not included as they were not distinguishable from adults.
nd, not described.

## Sheet: Table S3 Quantitiative data
Table S3. Quantitative differences of anti-platelet antibody levels in ITP versus controls.
Article ID	Author	Year	Immunoassay class	Diagnostic test	IgG class targeted	ITP Group	ITP (N)	Controls (N)	Average ITP	Average controls	Type controls	Measurement
Direct immunoassays
DS-4	Badrawy	2013	PA-Ig	flow PAIgG	IgG		40	40	41.8 ± 4.0**	9.5 ± 1.0	Healthy children	% IgG positive cells
DS-4	Badrawy	2013	PA-Ig	PAIgM	IgM		40	40	32.5 ± 4.2**	7.2 ± 0.7		% IgM positive cells
DS-28	Fujisawa	1985	PA-Ig	Fab anti-Fab	IgG	Acute	14	30	8675 ± 3298	1224 ± 476	Healthy controls	ng Ig / 10^9 platelets
DS-28	Fujisawa	1985	PA-Ig	Fab anti-Fab	IgG	Chronic	34		4380 ± 2216
DS-28	Fujisawa	1985	PA-Ig	Fab anti-Fab	IgG	Splenectomized, in remission	8		2096 ± 609
DS-28	Fujisawa	1985	PA-Ig	Fab anti-Fab	IgG	Splenectomized, no remission	4		4940 ± 2748
DS-33	Lightsey	1979	PA-Ig	Fab anti-Fab	IgG	Acute	7	11	12 552 ± 8875	1446 ± 580	Healthy children	ng Ig / 10^9 platelets
DS-33	Lightsey	1979	PA-Ig	Fab anti-Fab	IgG	Chronic	13		3956 ± 1090
DS-35	Luiken	1977	PA-Ig	Fab anti-Fab	IgG	Acute	6	70	range 5588 - 56 250	1231 ± 424	Healthy controls	ng Ig / 10^9 platelets
DS-35	Luiken	1977	PA-Ig	Fab anti-Fab	IgG	Chronic	12		4923 ± 3955
DS-50	Aref	2009	PA-Ig	PAIg total Ig	Total Ig	Acute	6	5	82.8 (71-92)	3.7 (0.9-6.2)	Matched controls	% Ig positive cells
DS-50	Aref	2009	PA-Ig	PAIg total Ig	Total Ig	Chronic	7		45.2 (33.5 - 69.2)
DS-50	Aref	2009	PA-Ig	PAIgM (flow)	IgM	Acute	6	5	8.7 (2.1 - 71)	0.5 (0 - 2.9)	Matched controls	% IgM positive cells
DS-50	Aref	2009	PA-Ig	PAIgM (flow)	IgM	Chronic	7		5 (3 - 19.1)
DS-50	Aref	2009	PA-Ig	PAIgA flow	IgA	Acute	6	5	2 (1 - 3.5)	0 (0-1.3)	Matched controls	% IgA positive cells
DS-50	Aref	2009	PA-Ig	PAIgA flow	IgA	Chronic	7		1.5 (0.9 - 3.1)
DS-50	Aref	2009	PA-Ig	PAIgG flow	IgG	Acute	6	5	68 (19 - 80)	0.7 (0.9 - 4.5)	Matched controls	% IgG positive cells
DS-50	Aref	2009	PA-Ig	PAIgG flow	IgG	Chronic	7		35.2 (25 - 63)
DS-803	Yildirmak	2005	PA-Ig	PAIgG flow	IgG	Acute	39	10	22.8 ± 27.9	2.8 ± 1.2	Healthy children	% IgG positive cells
DS-803	Yildirmak	2005	PA-Ig	PAIgG flow	IgG	Chronic	31		24.8 ± 28.2
DS-803	Yildirmak	2005	PA-Ig	PAIgM flow	IgM	Acute	39	10	23.0 ± 23.4	2.2 ± 1.0	Healthy children	% IgM positive cells
DS-803	Yildirmak	2005	PA-Ig	PAIgM flow	IgM	Chronic	31		8.6 ± 11.2
Indirect immunoassays
DS-28	Fujisawa	1985	PA-Ig	PBIgG (indirect PAIgG)	IgG		14	6	7678 ± 2298	4124 ± 1124	Healthy controls	ng Ig / 10^9 platelets
Average data are mean ± standard error or median (range).
* Data abstracted from graph.
** Badrawy 2013 also presented results split by a prognostic score for spontaenous recovery (Edslev BJH 2007) but observed no differences.
nd, not described.

## Sheet: Table S4 Sens Total Ig
Supplementary Table S4. Sensitivity of anti-platelet antibody testing in ITP for total Ig.
Article ID	Author	Year	Immunoassay class	Test specification	Diagnostic test	Group	ITP (N)	Positive (n)	Negative (n)	Apparent sensitivity	95% CI	Limitations
Direct and indirect immunoassays for total Ig
DS-64	van Leeuwen	1981	PIFT	direct	PIFT total-Ig	Acute	22	19	3	0.86	0.72; 1.00
DS-64	van Leeuwen	1981	PIFT	direct		Chronic	48	41	7	0.85	0.75; 0.95
DS-64	van Leeuwen	1981	PIFT	direct		Recurrent	10	5	5	0.50	0.19; 0.81
DS-64	van Leeuwen	1981	PIFT	indirect	PIFT total Ig	Acute	22	11	11	0.50	0.29; 0.71
DS-64	van Leeuwen	1981	PIFT	indirect		Chronic	48	17	31	0.35	0.22; 0.49
DS-64	van Leeuwen	1981	PIFT	indirect		Recurrent	10	4	6	0.40	0.09; 0.70
DS-209	Nieminen	1993	PIFT	unclear	PIFT		15	10	5	0.67	0.43; 0.91	Selection bias through surveillance
DS-802	Fu	2018	ELISA	indirect, GP IIb/IIIa	PakAuto	Acute	113	92	21	0.81	0.74; 0.89
DS-802	Fu	2018	ELISA	indirect, GP IIb/IIIa		Chronic	18	11	7	0.61	0.39; 0.84
DS-802	Fu	2018	ELISA	indirect, GP Ib/IX		Acute	113	54	59	0.48	0.39; 0.57
DS-802	Fu	2018	ELISA	indirect, GP Ib/IX		Chronic	18	11	7	0.61	0.39; 0.84
DS-806	Rajantie	2004	PIFT	direct	PIFT IgG/IgM/IgA		13	7	6	0.54	0.27; 0.81
DS-807	Nielsen	2003	MAIPA	indirect*****	MAIPA IgG/IgM (reported in aggregate)	Acute	37	15	22	0.41	0.25; 0.56
DS-807	Nielsen	2003	MAIPA	indirect*****		Chronic	16	1	15	0.06	0.00; 0.18
DS-812	Ozsoylu	1991	Functional	indirect	Leukocyte phagocytosis		146	146	0	1.00	nd
DS-813	Tate	1977	PA-Ig	indirect	PA-IgG/IgM/IgA Immunohistochemistry		10	10	0	1.00	nd
DS-814	Movassaghi	1979	Functional	indirect	Platelet serotonin release		42	23	19	0.55	0.40; 0.70
DS-815	Ho	2012	ELISA	indirect, GP IIb/IIIa	PAKPlus		25	9	16	0.36	0.17; 0.55
DS-815	Ho	2012	ELISA	indirect, GP Ib/IX			25	3	22	0.12	0.00; 0.25
DS-815	Ho	2012	ELISA	indirect, GP Ia/IIa			25	4	21	0.16	0.02; 0.30
DS-815	Ho	2012	ELISA	indirect, GP IV			25	4	21	0.16	0.02; 0.30
PA-Ig, platelet associated immuoglobulin test. PIFT, platelet immunofluorescence test. MAIPA, monoclonal antibody immobilisation of platelet antigen assay. ELISA, enzyme-linked immunosorbent assay.
***** IgG and IgM were performed for GP IIb/IIIa, GP Ib/IX, GP Ia/Iia; but reported in aggregate.
nd, not determined.

## Sheet: Table S5 Sens IgG
Supplementary Table S5. Sensitivity of anti-platelet antibody testing in ITP for IgG isotype.
Article ID	Author	Year	Immunoassay class	Test specification	Diagnostic test	Group	ITP (N)	Positive (n)	Negative (n)	Apparent sensitivity	95% CI	Limitations
Direct immunoassays
DS-56	Taaning	1988	ELISA		PAIgG (micro-ELISA)	Acute	11	10	1	0.91	0.74; 1.00
DS-56	Taaning	1988	ELISA			Chronic	5	5	0	1.00	nd
DS-9	Cheung	1983	ELISA*		MSPIRA	Acute	26	22	4	0.85	0.71; 0.98
DS-9	Cheung	1983	ELISA*			Chronic	22	22	0	1.00	nd
DS-901	Imbach	1991	Immunobead	GP IIb/IIIa, GP Ib**	Immunobead		36	26	10	0.72	0.58; 0.87
DS-183	Debre	1993	PA-Ig		PAIgG by RAI		10	8	2	0.8	0.55; 1.00
DS-47	Ljung	1986	PA-Ig	Whole platelet	PAIgG on whole platelet		12	11	1	0.92	0.76; 1.00
DS-47	Ljung	1986	PA-Ig	Lysate	PAIgG (lysed)		13	13	0	1.00	nd
DS-257	Szal	1988	PA-Ig		PAIgG		13	9	4	0.69	0.44; 0.94	Heterogeneous disease stage and treatments
DS-62	Blanchette	1985	PA-Ig		PAIgG by radial immunodiffusion	Acute	21	16	5	0.76	0.58; 0.94	Heterogeneous treatments
DS-62	Blanchette	1985	PA-Ig		PAIgG by radial immunodiffusion	Chronic	8	7	1	0.88	0.65; 1.00	Heterogeneous treatments
DS-214	Imbach	1985	PA-Ig		PAIgG by anti-IgG radioactivity		57	43	14	0.75	0.64; 0.87
DS-41	Nielsen	2016	PA-Ig		flow PAIgG		68	30	38	0.44	0.32; 0.56
DS-50	Aref	2009	PA-Ig			Acute	6	6	6	1.00	nd
DS-50	Aref	2009	PA-Ig			Chronic	7	7	7	1.00	nd
DS-50	Aref	2009	MAIPA	not specified	MAIPA IgG (Diamed kit)	Acute	6	5	1	0.83	0.54; 1.00
DS-50	Aref	2009	MAIPA	not specified	MAIPA IgG (Diamed kit)	Chronic	7	7	0	1.00	nd
DS-134	Iyori	1995	PIFT		PIFT IgG		29	22	7	0.76	0.60; 0.91
DS-64	van Leeuwen	1981	PIFT		PIFT anti-IgG	Acute	16	9	7	0.56	0.32; 0.81	Measured after positive anti-platelet Ig
DS-64	van Leeuwen	1981	PIFT			Chronic	38	38	0	1.00	nd	Measured after positive anti-platelet Ig
DS-64	van Leeuwen	1981	PIFT			Recurrent	5	3	2	0.60	0.17; 1.00	Measured after positive anti-platelet Ig
DS-134	Iyori	1995	PA-Ig	GP IIb/IIIa***			25	9	16	0.36	0.17; 0.55
Indirect immunoassays
DS-6	Biglino	1997A	ELISA		EIA	Acute	32	11	21	0.34	0.18; 0.51
DS-6	Biglino	1997A	ELISA			Chronic	9	3	6	0.33	0.03; 0.64
DS-902	Berchtold	1989	Immunobead	GP IIb/IIIa	immunobead GP IIb/IIIa	Acute	15	4	11	0.27	0.04; 0.49
DS-902	Berchtold	1989	Immunobead	GP IIb/IIIa	immunobead GP IIb/IIIa	Chronic	24	14	10	0.58	0.39; 0.78
DS-902	Berchtold	1989	Immunobead	GP Ib/IX	immunobead GP IIb/IIIa	Acute	15	0	15	0.00	nd
DS-902	Berchtold	1989	Immunobead	GP Ib/IX	immunobead GP IIb/IIIa	Chronic	24	0	24	0.00	nd
DS-905	Winiarski	1989	Immunoblot		IgG immunoblot		21	4	17	0.19	0.02; 0.36
DS-209	Nieminen	1993	MAIPA	GP IIb/IIIa	MAIPA IgG GP IIb/IIIa		15	5	10	0.33	0.10; 0.57	Selection bias through surveillance
DS-209	Nieminen	1993	MAIPA	GP Ib/IX	MAIPA IgG GP Ib/IX		15	0	15	0.00	nd	Selection bias through surveillance
DS-58	Taub	1995	MAIPA	GP IIb/IIIa	MAIPA IgG GP IIb/IIIa	Acute	40	27	13	0.68	0.53; 0.82
DS-58	Taub	1995	MAIPA	GP IIb/IIIa	MAIPA IgG GP IIb/IIIa	Chronic	21	13	8	0.62	0.41; 0.83
DS-50	Aref	2009	MAIPA	not specified		Acute	6	5	1	0.83	0.54; 1.00
DS-51	Aref	2009	MAIPA	not specified		Chronic	7	7	0	1.00	nd
DS-57	Tate	1980	PA-Ig		Platelet bound Ig reactive index (PAIgG by ProA-PAP)		12	12	0	1.00	nd
DS-6	Biglino	1997A	PA-Ig		SPRCA	Acute	33	13	20	0.39	0.23; 0.56
DS-6	Biglino	1997A	PA-Ig			Chronic	9	3	6	0.33	0.03; 0.64
DS-8	Brink	1981	PIFT		PIFT-IgG		12	10	2	0.83	0.62; 1.00
DS-12	Campana	1983	PIFT		PIFT		18	15	3	0.83	0.66; 1.00
DS-12	Campana	1983	PIFT	Eluate Fab	Fab assay in PIFT		14	8	6	0.57	0.31; 0.83
DS-6	Biglino	1997A	PIFT		PIFT-IgG	Acute	41	14	27	0.34	0.20; 0.49
DS-6	Biglino	1997A	PIFT			Chronic	10	7	3	0.70	0.42; 0.98
DS-810	Biglino	1997B	MAIPA	GP IIb/IIIa	MAIPA IgG GP IIb/IIIa	Acute	49	19	30	0.39	0.25; 0.52
DS-810	Biglino	1997B	MAIPA	GP IIb/IIIa	MAIPA IgG GP IIb/IIIa	Chronic	25	8	17	0.32	0.14; 0.50
DS-810	Biglino	1997B	MAIPA	GP Ib/IX	MAIPA IgG GP Ib/IX	Acute	49	15	34	0.31	0.18; 0.44
DS-810	Biglino	1997B	MAIPA	GP Ib/IX	MAIPA IgG GP Ib/IX	Chronic	25	7	18	0.28	0.10; 0.46
DS-816	Winiarski	1986	ELISA		ELISA IgG		21	10	11	0.48	0.26; 0.69
DS-911	Walker	1961	PA-Ig		Agglutination platlets, sheep RBC	Acute	11	6	5	0.55	0.25; 0.84
DS-911	Walker	1961	PA-Ig		Agglutination platlets, sheep RBC	Chronic	23	18	5	0.78	0.61; 0.95
DS-912	Lusher	1966	PA-Ig		Platelet agglutination	Acute	43	15	28	0.35	0.21; 0.49
DS-912	Lusher	1966	PA-Ig		Platelet agglutination	Chronic	11	5	6	0.45	0.16; 0.75
Immunoassays of unclear type
DS-11	Cines	1979	PA-Ig		PA IgG		19	16	3	0.84	0.68; 1.00
DS-263	Tag	2004	PIFT		PIFT IgG	Acute	23	18	5	0.78	0.61; 0.95	Heterogeneous disease stages
DS-263	Tag	2004	PIFT		PIFT IgG	Chronic	26	21	5	0.81	0.66; 0.96	Heterogeneous disease stages
PA-Ig, platelet associated immuoglobulin test. PIFT, platelet immunofluorescence test. MAIPA, monoclonal antibody immobilisation of platelet antigen assay. ELISA, enzyme-linked immunosorbent assay.
* The employed assay involved radiochemistry instead of enzyme, but the test principle falls under the ELISA category.
** Results were reported only in aggregate.
*** by immunoprecipitation of the antigen in platelet lysates.
**** Results were also presented separately for patients who had acute or chronic disease courses (all were positive).
nd, not determined.

## Sheet: Table S6 Sens IgM
Supplementary Table S6. Sensitivity of anti-platelet antibody testing in ITP for IgM isotype.
Article ID	Author	Year	Immunoassay class	Diagnostic test	Group	ITP (N)	Positive (n)	Negative (n)	Apparent sensitivity	95% CI	Limitations
Direct immunoassays
DS-56	Taaning	1988	ELISA	PAIgM ELISA	Acute	11	5	6	0.45	0.16; 0.75
DS-56	Taaning	1988	ELISA		Chronic	5	4	1	0.80	0.45; 1.00
DS-257	Szal	1988	PA-Ig	PAIgM		13	5	8	0.38	0.12; 0.65	Heterogeneous disease stage and treatments
DS-41	Nielsen	2016	PA-Ig	PaIgM (flow)		68	43	25	0.63	0.52; 0.75
DS-134	Iyori	1995	PIFT	PIFT - IgM		29	20	9	0.69	0.52; 0.86
DS-64	van Leeuwen	1981	PIFT	PIFT anti-IgM	Acute	16	11	5	0.69	0.46; 0.91	Measured after positive anti-platelet Ig
DS-64	van Leeuwen	1981	PIFT		Chronic	38	17	21	0.45	0.29; 0.61	Measured after positive anti-platelet Ig
DS-64	van Leeuwen	1981	PIFT		Recurrent	5	3	2	0.60	0.17; 1.00	Measured after positive anti-platelet Ig
Indirect immunoassays
DS-905	Winiarski	1989	Immunoblot	IgM immunoblot		21	13	8	0.62	0.41; 0.83
DS-8	Brink	1981	PIFT	PIFT-IgM		12	2	10	0.17	0.00; 0.38
DS-6	Biglino	1997	PIFT	PIFT IgM	Acute	41	11	30	0.27	0.13; 0.40
DS-6	Biglino	1997	PIFT		Chronic	10	2	8	0.20	0.00; 0.45
Immunoassays of unclear type
DS-263	Tag	2004	PIFT	PIFT IgM	Acute	23	9	14	0.39	0.19; 0.59	Heterogeneous disease stages
DS-263	Tag	2004	PIFT	PIFT IgM	Chronic	26	4	22	0.15	0.02; 0.29	Heterogeneous disease stages

## Sheet: Table S7 Sens IgA + unclear
Supplementary Table S7. Sensitivity of anti-platelet antibody testing in ITP for IgA and unclear Ig target
Article ID	Author	Year	Immunoassay class	Test specification	Diagnostic test	Type Test	Ig class targeted	ITP (N)	Positive (n)	Negative (n)	Apparent sensitivity	Limitations
DS-19	Hamidpour	2014	MAIPA	GP IIb/IIIa	MAIPA GP IIb/IIIa	indirect	unclear	38	18	20	0.473684
DS-19	Hamidpour	2015	MAIPA	GP Ib/IX	MAIPA GP Ib/IX	indirect	unclear	38	21	17	0.552632
DS-19	Hamidpour	2016	MAIPA	GP Ia/IIa	MAIPA GP Ia/IIa	indirect	unclear	38	10	28	0.263158
DS-19	Hamidpour	2017	PA-Ig		Flow cytometry	indirect	unclear	38	24	14	0.631579
DS-19	Hamidpour	2018	ELISA	Whole platelet	ELISA whole platelet	direct	unclear	38	24	14	0.631579
DS-19	Hamidpour	2019	ELISA	Lysate	ELISA platelet lysate	direct	unclear	38	20	18	0.526316
DS-56	Taaning	1988	ELISA		PAIgA ELISA	direct	IgA	17	4	13	0.235294
DS-64	van Leeuwen	1981	PIFT		PIFT IgA	direct	IgA	59	3	56	0.0508475	Measured after positive anti-platelet Ig
DS-8	Brink	1981	PIFT		PIFT-IgA	indirect	IgA	12	1	11	0.0833333
PA-Ig, platelet associated immuoglobulin test. PIFT, platelet immunofluorescence test. MAIPA, monoclonal antibody immobilisation of platelet antigen assay. ELISA, enzyme-linked immunosorbent assay.
